# Supplementary material for: High genetic diversity and different type VI secretion systems in Enterobacter species revealed by comparative genomics analysis
Source: BMC Microbiol. 2024 Jan 19;24:26. doi: 10.1186/s12866-023-03164-6 (PMC10797944; doi:10.1186/s12866-023-03164-6)
Supplement: Supplementary file 4 — Additional file 4. Prediction of conserved domain in T6SS PAAR-repeat proteins (only list the protein with N-terminal PAAR motif and a C-terminal toxin domain). [file 12866_2023_3164_MOESM4_ESM.xlsx]

## Sheet: Sheet1
Additional file 4 Prediction of conserved domain in T6SS PAAR-repeat proteins (only list the protein with N-terminal PAAR motif and a C-terminal toxin domain)
ID	Strain	start	stop	function	aa_sequence	Domain hits
1	A1	3835085	3830661	T6SS PAAR-repeat protein / RhaS protein	MSDNNAARKGDEIIHSSIFADITSIVAEGAAYAVIGAAVGAAATVAAPLLGAGAAAAGVAAIGSSCLLSGIIGGVLANVAGITDDISNAAEGLGNALFPPSPAGKITTGSSNVLTNKLPAARAAGTLTPADTPSPEPQSPGSFADYAGMLLSAAGQFGSEMWQPSVASAAAGTSPLEEDKVACDKHSGPQYLAEGSKSVFINGQPAVRAKDRTTCEGTVSDDVSPNVIIGGDTLTVRDIKSGKTPGLALGMIALSLLRGRPGKILKNMPCALAAAGGGMLADMAVNAVFGSSHPVHAATGVKVLNDDDELDFSLPGRFPLRWQRSYNSLTTREGLFGLGWATTFDSYLALEENNATWFDETGRELSFELPPVDRAFYSISEGIIIRRNESGDVAIADDD…	PAAR_RHS; Tox-GHH superfamily; RhsA superfamily
2	A1	3842225	3840885	T6SS PAAR-repeat protein / actin-ADP-ribosylating toxin	MSECLAARVDDEIAHTASKGWMIAGLVGGAILGAAAVVVTGGTALVAVSAVAAGACAAGGLGELLGSMSWAPRHTTGTLKEGSPNVFINSRKAIRAHLSAGECDEHSGSLQRVAEGSIKVYINNFPASRIGDKLTCSAEISQGSRNVIIGGSKVQTDEISPEIPEWVNWTMLAVGAGAMAVLASPAIALLSTLGAMGGGTVGSYAGGMLFGEGSDGQKWGMLIGSVIGGGAGIKGGARFDAWRAGKIPAVRPVEASPLGATALNKPKMSLSEAVGKDLANTWVTKGRQLAEQGDKRLSSLLTDDEVGALYGYTTNEGYPMVNNALRGQTELTPEIQAFADHATSALDKLPSYEGLTYRGATLPENVLMENQVGSIVSDPAFMSTDQKVPFSGDTTITIN…	PAAR_RHS; VIP2 superfamily; RhsA superfamily
3	704SK10	761363	762697	T6SS PAAR-repeat protein / RhaS protein	MSECQAARVDDEIAHTASKGWMIAGLVGGAILGAAAVVVTGGTALVAVSAVAAGACAAGGLGELLGSMSWAPRHTTGTLKEGSPNVFINSRKAIRAHLSAGECDEHSGSLQRVAEGSIKVYINNFPASRTGDKLTCSAEISQGSRNVIIGGSKVQTDEISPEIPEWVNWTMLAVGAGAMAVLASPAIALLSTLGAMGGGTIGGYAGGMLCGEGSDGQKWGMLIGSVIGGGAGIKGGARFDAWRAGKSMPRVSAEPVTASASPRMSLSEAVGKQRAEKWITRGRELADNRDPALSALLSDEQVGALYGYTTDPGYQMVNPALRGMKPMTKEMEAFTQHINDGLDQLPTFSGETYRGMNSLPSHILEGYTPGKTVIDPAFLSTDVNRGFSGPIQMRIEGFS…	PAAR_RHS; VIP2 superfamily; RhsA superfamily
4	1808-013	2604154	2603036	T6SS PAAR-repeat protein / RhaS protein	MEKDNGQTRWHYRYDGEHRLTEVISQPRDRNRPQTQVSFRYDPLGRRISKTRRQMLFGQPTGKPVTTRFVWEGFRLLQEVHGDVPLTYVYSDQDSYDPLARIDGVDAPEIFWFHCQPNGTPERMTDSEGQVRWEGVNSAWGKLLRESETQVSGYSQNLRMQGQYLDRETGLHYNLFRYYDPDCGRFTQQDPIGLAGGINLYQYAPNALGWVDPWGLSRCKNDWNEFQKKSNKRQFSSRTQASKAYALWKKQDWAALEKFMGDGAWPPNRGFITATKTTLKPGTKVDRYGGWTDADGFHDSGTFISPAGSSFEGRALQQNTLNKPYSVYEVLKPLPVDSGPAIPWFGQPGRGTQYETSEAIEALIENGFLRKI	TNT; Rhs_assc_core; RhsA superfamily
5	1808-013	2611218	2606833	T6SS PAAR-repeat protein / RhaS protein	MSDNNAARKGDEIIHSSIFADITSIVAEGAAYAVIGAAVGAAATVAAPLLGAGAAAAGVAAIGSSCLLSGIIGGVLANVAGITDDISNAAEGLGNALFPPSPAGKITTGSSNVLTNKLPAARAAGTLTPADTPSPEPQSPGSFADYAGMLLSAAGQFGSEMWQPSVASAAAGTSPLEEDKVACDKHSGPQYLAEGSKSVFINGQPAVRAKDRSTCEGTVSDDVSPNVIIGGDTLTVRDIKSGKTPGLALGMIALSLLRGRPGKILKNMPCALASAGGGMLADMAVNAVFGSSHPVHAATGVKVLNDDDELDFSLPGRFPLRWQRSYNSLTTREGLFGLGWATTFDSYLTLEKNNATWFDETGRELSFELPPVDRAFYSISEGIIIRRNESGDVAIADDD…	PAAR_RHS; LHH; RhsA superfamily
6	ATCC35953	1743853	1739429	T6SS PAAR-repeat protein / RhaS protein	MSDNNAARKGDEIIHSSIFADITSIVAEGAAYAVIGAAVGAAATVAAPLLGAGAAAAGVAAIGSSCLLSGIIGGVLANVAGITDDISNAAEGLGNALFPPSPAGKITTGSSNVLTNAIPAARAAGTLTPADTPSPEPQSPGSFADYAGMLLSAAGQFGSEMWQPSVASAAAGTSPLEEDKVACEKHSGPQYLAEGSKSVFINGQPAVRAKDRTTCEGTVSDDVSPNVIIGGDTLTVRDIKSGKTAGLALGMIALSLLRGRPGKILKNMPCALAAAGGGMLADMAVNAVFGSSHPVHAATGVKVLNDDDELDFSLPGRFPLRWQRSYNSLTTREGLFGLGWATTFDSYLVLEDNNATWFDETGRELSFELPPVDRAFYSISEGIIIRRNENGDVAIADDD…	PAAR_RHS; Tox-GHH superfamily; RhsA superfamily
7	ATCC13047	3204599	3200343	T6SS PAAR-repeat protein / RhaS protein	MFEAARVGDDIGHSGALAGMIAGTIVGGLIAAAGGILAGAMFIAGLGASCLGVGVLLVGASLAVGYYTGELATAARDSIADAGASSMTKKGVITSGSPNVFINSKPAAIATDSAVKCSDDGSQQMAEGSKRVSINSQPASRIGDRTTCDAKVMTGSDNVFIGGDPQQTLPIQSEVPEWLYKVSDLTLLFAGLLGGWGGAAGKVGALSKLLGKIPGINKLARIACRAGTLMTGVAAAGIIARPVDIVSGQKFLSGDDELDFVLPSRLPVRWQRYWRSGNPGDSVLGRGWSLFWESRLEPYQDGLVWRAPSGDYVAFPNVPKGMRTYCESEKNWLEHHHDDSWSVYDVSGERWHYAALKDDAPSLLQRISEPCGNDILFEWNADNTLHALTDSAGQRVVCR…	PAAR_RHS; Tox-GHH superfamily; RhsA superfamily
8	BP10374	4607215	4605881	T6SS PAAR-repeat protein / actin-ADP-ribosylating toxin	MSECQAARVDDEIAHTASKGWMIAGLVGGAILGAAAVVVTGGTALVAVSAVAAGACAAGGLGELLGSMSWAPRHTTGTLKEGSPNVFINSRKAIRAHLSAGECDEHSGSLQRVAEGSIKVYINNFPASRTGDKLTCSAEISQGSRNVIIGGSKVQTDEISPEIPEWVNWTMLAVGAGAMAVLASPAIALLSTLGAMGGGTVGSYAGGMLFGEGSDGQKWGMLIGSVIGGGAGMKGGARFDAWRAGKSMPRVSAEPVTASASPRMSLSEAVGKQRAEKWITRGRELADNRDPALSALLSDEQVGALYGYTTDPGYQMVNPALRGMKPMTKEMEAFTQHINDGLDQLPTFSGETYRGMNSLPSHILEGYTPGKTVIDPAFLSTDVNRGFSGPIQMRIEGFS…	PAAR_RHS; VIP2 superfamily
9	C15	2680785	2676361	T6SS PAAR-repeat protein / RhaS protein	MSDNNAARKGDEIIHSSIFADITSIVAEGAAYAVIGAAVGAAATVAAPLLGAGAAAAGVAAIGSSCLLSGIIGGVLANVAGITDDISNAAEGLGNALFPPSPAGKITTGSSNVLTNKLPAARAAGTLTPADTPSPEPQSPGSFADYAGMLLSAAGQFGSEMWQPSVASAAAGTSPLEEDKVACDKHSGPQYLAEGSKSVFINGQPAVRAKDRTTCEGTVSDDVSPNVIIGGDTLTVRDIKSGKTPGLALGMIALSLLRGRPGKILKNMPCALAAAGGGMLADMAVNAVFGSSHPVHAATGVKVLNDDDELDFSLPGRFPLRWQRSYNSLTTREGLFGLGWATTFDSYLTLEENNATWFDETGRELSFELPPVDRAFYSISEGIIIRRNESGDVAIADDD…	PAAR_RHS; Tox-GHH superfamily; RhsA superfamily
10	DSM16691	2608697	2607405	T6SS PAAR-repeat protein / RhaS protein	MKSSRSASFISAISDSTAFQNATTTEPLSLEESAEKVTHNRLTQLNGIRWRYDIHGRTVEKDNGQTRWHYRYDGEHRLTEVISQPRDRNRPQTQVSFRYDPLGRRISKTRRQMLGGQPTGKPVTTRFVWEGFRLLQEVHGDVPLTYVYSDQDSYDPLARIDGVDAPEIFWFHCQPNGTPERMTDSEGQVRWEGVSSAWGKLLRESETQVSGYSQNLRMQGQYLDRETGLHYNLFRYYDPDCGRFTQQDPIGLAGGINLYQYAPNALGWVDPWGLSRCKNDWNEFQKKSNKRQFSSRTQASKAYALWKKQDWAALEKFMGDGAWPPNRGFITATKTTLKPGTKVDRYGGWTDADGFHDSGTFISPAGSSFEGRALQQNTLNKPYSVYEVLKPLPVDSGPA…	TNT; RhsA superfamily
11	DSM16691	2614577	2610126	T6SS PAAR-repeat protein / RhaS protein	MSDNNAARKGDEIIHSSIFADITSIVAEGAAYAVIGAAVGAAATVAAPLLGAGAAAAGVAAIGSSCLLSGIIGGVLANVAGITDDISNAAEGLGNALFPPSPAGKITTGSSNVLTNKLPAARAAGTLTPADTPSPEPQSPGSFADYAGMLLSAAGQFGSEMWQPSVASAAAGTSPLEEDKVACDKHSGPQYLAEGSKSVFINGQPAVRAKDRTTCEGTVSDDVSPNVIIGGDTLTVRDIKSGKTPGLALGMIALSLLRGRPGKILKNMPCALAAAGGGMLADMAVNAVFGSSHPVHAATGVKVLNDDDELDFSLPGRFPLRWQRSYNSLTTREGLFGLGWATTFDSYLTLEENNATWFDETGRELSFELPPVDRAFYSISEGIIIRRNESGDVAIADDD…	TNT; PAAR_RHS; RhsA superfamily
12	DSM16691	2621343	2620003	T6SS PAAR-repeat protein / actin-ADP-ribosylating toxin	MSECLAARVDDEIAHTASKGWMIAGLVGGAILGAAAVVVTGGTALVAVSAVAAGACAAGGLGELLGSMSWAPRHTTGTLKEGSPNVFINSRKAIRAHLSAGECDEHSGSLQRVAEGSIKVYINNFPASRIGDKLTCSAEISQGSRNVIIGGSKVQTDEISPEIPEWVNWTMLAVGAGAMAVLASPAIALLSTLGAMGGGTVGSYAGGMLFGEGSDGQKWGMLIGSVIGGGAGIKGGARFDAWRAGKIPAVRPVEASPLGATALNKPKMSLSEAVGKDLANTWVTKGRQLAEQGDKRLSSLLTDDEVGALYGYTTNEGYPMVNNALRGQTELTPEIQAFADHATSALDKLPSYEGLTYRGATLPENVLMENQVGSIVSDPAFMSTDQKVPFSGDTTITIN…	PAAR_RHS; VIP2 superfamily
13	E5	2788157	2787165	T6SS PAAR-repeat protein / RhaS protein	MTRVISRPRDRNRAQTQVSFRYDPLDRRISNTHRQMPDGLPTGKLVATRFVRERLRLLQEMCGDVLLTYVYSDQDSYDPLARIDGVDAPEIFWFHCQPNGTPERMTDSEGQVRWEGVNSAWGKLLRESETQVSGYSQNLRMQGQYLNRETGLHYNLFRYYDPDCRRFTQQDPIGLAGGINLYQYAPNALGWVDPWGLSRCSSSGKYKLGTILGRTVYKNTVDIHPGVPKSVHTSVHPSIKAKVKDGWTNVDLMKNGYTPIGTDGKQVNLHHVLGQEPGPMVEILSSTHKLYHKQLHGLIENGGSFRNTPELDRQYIRFRSAYWMLRALDF	LHH; RhsA superfamily
14	E3442	762115	766503	T6SS PAAR-repeat protein / RhaS protein	MSDNNAARKGDEIIHSSIFADITSIVAEGAAYAVIGAAVGAAATVAAPLLGAGAAAAGVAAIGSSCLLSGIIGGVLANVAGITDDISNAAEGLGNALFPPSPAGKITTGSSNVLTNKLPAARAAGTLTPTDTPSPEPQLPGSFADYAGMLLSAAGQFGSEMWQPSVASAAAGTSPLEEDKVACDKHSGPQYLAEGSKSVFINGQPAVRAKDRTTCEGTVSDDVSPNVIIGGDTLTVRDIKSGKTPGLALGMIALSLLRGRPGKILKNMPCALAAAGGGMLADMAVNAVFGSSHPVHAATGVKVLNDDDELDFSLPGRFPLRWQRSYNSLTTREGLFGLGWATTFDSYLTLEENNATWFDETGRELSFELPPVDRAFYSISEGIIIRRNESGDVAIADDD…	PAAR_RHS; AHH; RhsA superfamily
15	EB-P8-L5	2033308	2037672	T6SS PAAR-repeat protein / RhaS protein	MSDNNAARKGDEIIHSSIFADITSIVAEGAAYAVIGAAVGAAATVAAPLLGAGAAAAGVAAIGSSCLLSGIIGGVLANVAGITDNISNAAEGLGNALFPPSPAGKITTGSNNVLTNAIPAARAAGTLTPADTPSPEPQSPGSFADYAGMLLSAAGQFGSEMWQPSVASAAAGTSPLEEDKVACEKHSGPQYLAEGSKSVFINGQPAVRAKDRTTCEGTISDDVSPNVIIGGDTLTVRDIKSGKTPGLALGMIALSLLRGRPGKILKNMPCALAAAGGGMLADMAVNAVFGSSHPVHAATGVKVLNDDDELDFSLPGRFPLRWQRSYNSLTTREGLFGLGWATPFDSYLTLEENNATWFDETGRELSFELPPVDRAFYSISEGIIIRRNENGDVAIADDD…	PAAR_RHS; GH-E superfamily; RhsA superfamily
16	ECWSU1	2761440	2760100	T6SS PAAR-repeat protein / actin-ADP-ribosylating toxin	MSECLAARVDDEIAHTASKGWMIAGLVGGAILGAAAVVVTGGTALVAVSAVAAGACAAGGLGELLGSMSWAPRHTTGTLKEGSPNVFINSRKAIRAHLSAGECDEHSGSLQRVAEGSIKVYINNFPASRTGDKLTCSAEISQGSRNVIIGGSKVQTDEISPEIPEWVNWTMLAVGAGAMAVLASPAIALLSTLGAMGGGTVGSYAGGMLFGEGSDGQKWGMLIGSVIGGGAGMKGGARFDAWRAGKIPVVKPVGANPLGATALNKPKMSLSEAVGKNLANTWVTKGRLLAEQGDKRLSSLLTDDEVGALYGYTTNEGYPMVNNALRGQTELTPEIQAFADHATNALDKLPSYEGITYRGATLPENVLMENQVGRVVSDPAFMSTDQKVPFSGDTTIKIN…	PAAR_RHS; VIP2 superfamily
17	FDAARGOS-523	143277	147635	T6SS PAAR-repeat protein / RhaS protein	MSDNNAARKGDEIIHSSIFADITSIVAEGAAYAVIGAAVGLAATAAAPLLGAGAAAAGVAAIGSSCLLSGIVGGVLANVAGITDDISNAAEGLGNALFPPSPAGKITTGSNNVLTNAIPAARAAGTLTPADTPSPEPQSPGSFADYAGMLLSAAGQFGSEMWQPSVASAAAGTSPLEEDKVACEKHSGPQYLAEGSKSVFINGQPAVRAKDRTTCEGTVSDDVSPNVIIGGDTLTVRDIKSGKTPGLALGMIALSLLRGRPGKILKNMPCALAAAGGGMLADMAVNAVFGSSHPVHAATGVKVLNDDDELDFSLPGRFPLRWQRSYNSLTTREGLFGLGWATTFDSYLTLEDNNATWFDETGRELSFELPPVDRAFYSISEGIIIRRNENGDVAIADDD…	PAAR_RHS; Tox-ART-HYD1 superfamily; RhsA superfamily
18	GGT036	2802642	2801380	T6SS PAAR-repeat protein / actin-ADP-ribosylating toxin	MSECLAARVDDEIAHTASKGWMIAGLVGGAILGAAAVVVTGGTALVAVSAVAAGACAAGGLGEVLGSMSWAPRHTTGTLKEGSPNVFINSRKAIRAHLSAGECDEHSGSLQRVAEGSIKVYINNFPASRTGDKLTCSAEISQGSRNVIIGGGKVQTDEISPEIPEWVNWTMLAVGAGAVAVLASPAIALLSTLGAMCGGTIGSYAGGMLFGEGSDGQKWGMLIGSVIGGGAGMKGGARFDAWRAGKPVLEPVKPIVSARRAELNKKFGRTGDLNRDITARGNKEQARNWLESKGFTPQQIRDFDNGIDYTNRVSVETINRNKTLYQNQVPGGRQGNWYALREDVKPTELGINPKGTIYGTDQVVDKIAKPYVSQQKVEMLRSTSLPALDTWSVKDVPYQ…	PAAR_RHS; Ntox46
19	HK169	1027644	1023220	T6SS PAAR-repeat protein / RhaS protein	MSDNKAARKGDEIIHSSIFADITSIVAEGAAYAVIGAAVGAAATVAAPLLGAGAAAAGVAAIGSSCLLSGIIGGVLANVAGITDDISNAAEGLGNALFPPSPAGKITTGSSNVLTNAIPAARAAGTLTPADTPSPEPQSPGSFADYAGMLLSAAGQFGSEMWQPSVASAAAGTSPLEEDKVACEKHSGPQYLAEGSKSVFINGQPAVRAKDRTTCEGTVSDDVSPNVIIGGDTLTVRDIKSGKTPGLALGMIALSLLRGRPGKILKNMPCALAAAGGGMLADMAVNAVFGSSHPVHAATGVKVLNDDDELDFSLPGRFPLRWQRSYNSLTTREGLFGLGWATTFDSYLTLEDNNATWFDETGRELSFELPPVDRAFYSISEGIIIRRNENGDVAIADDD…	PAAR_RHS; Tox-GHH superfamily; RhsA superfamily
20	MRY18-016	2638589	2634225	T6SS PAAR-repeat protein / RhaS protein	MSDNNAARKGDEIIHSSIFADITSIVAEGAAYAVIGAAVGAAATVAAPLLGAGAAAAGVAAIGSSCLLSGIIGGVLANVAGITDDISNAAEGLGNALFPPSPAGKITTGSNNVLTNAIPAARAAGTLTPADTPSPEPQSPGSFADYAGMLLSAAGQFGSEMWQPSVASAAAGTSPLEEDKVACEKHSGPQYLAEGSKSVFINGQPAVRAKDRTTCEGTVSDDVSPNVIIGGDTLTVRDIKSGKTPGLALGMIALSLLRGRPGKILKNMPCALAAAGGGMLADMAVNAVFGSSHPVHAATGVKVLNDDDELDFSLPGRFPLRWQRSYNSLTTREGLFGLGWATTFDSYLTLEDNNATWFDETGRELSFELPPVDRAFYSISEGIIIRRNENGDLAIADDD…	PAAR_RHS; GH-E superfamily; RhsA superfamily
21	MS7884A	3909220	3913671	T6SS PAAR-repeat protein / RhaS protein	MSDNNAARKGDEIIHSSIFADITSIVAEGAAYAVIGAAVGAAATVAAPLLGAGAAAAGVAAIGSSCLLSGIIGGVLANVAGITDDISNAAEGLGNALFPPSPAGKITTGSSNVLTNKLPAARAAGTLTPADTPSPEPQSPGSFADYAGMLLSAAGQFGSEMWQPSVASAAAGTSPLEEDKVACDKHSGPQYLAEGSKSVFINGQPAVRAKDRTTCEGTVSDDVSPNVIIGGDTLTVRDIKSGKTPGLALGMIALSLLRGRPGKILKNMPCALAAAGGGMLADMAVNAVFGSSHPVHAATGVKVLNDDDELDFSLPGRFPLRWQRSYNSLTTREGLFGLGWATTFDSYLTLEENNATWFDETGRELSFELPPVDRAFYSISEGIIIRRNESGDVAIADDD…	TNT; PAAR_RHS; RhsA superfamily
22	MS7884A	3915101	3916393	T6SS PAAR-repeat protein / RhaS protein	MKSSRSASFISAISDSTAFQNATTTEPLSLEESAEKVTHNRLTQLNGIRWRYDIHGRTVEKDNGQTRWHYRYDGEHRLTEVISQPRDRNRPQTQVSFRYDPLGRRISKTRRQMLGGQPTGKPVTTRFVWEGFRLLQEVHGDVPLTYVYSDQDSYDPLARIDGVDAPEIFWFHCQPNGTPERMTDSEGQVRWEGVSSAWGKLLRESETQVSGYSQNLRMQGQYLDRETGLHYNLFRYYDPDCGRFTQQDPIGLAGGINLYQYAPNALGWVDPWGLSRCKNDWNEFQKKSNKRQFSSRTQASKAYALWKKQDWAALEKFMGDGAWPPNRGFITATKTTLKPGTKVDRYGGWTDADGFHDSGTFISPAGSSFEGRALQQNTLNKPYSVYEVLKPLPVDSGPA…	TNT; RhsA superfamily
23	R11	2040520	2041854	T6SS PAAR-repeat protein / RhaS protein	MSECQAARVDDEIAHTASKGWMIAGLVGGAILGAAAVVVTGGTALVAVSAVAAGACAAGGLGELLGSMSWAPRHTTGTLKEGSPNVFINSRKAIRAHLSAGECDEHSGSLQRVAEGSIKVYINNFPASRTGDKLTCSAEISQGSRNVIIGGSKVQTDEISPEIPEWVNWTMLAVGAGAMAVLASPAIALLSTLGAMGGGTIGGYAGGMLCGEGSDGQKWGMLIGSVIGGGAGIKGGARFDAWRAGKSMPRVSAEPVTASASPRMSLSEAVGKQRAEKWITRGRELADNRDPALSALLSDEQVGALYGYTTDPGYQMVNPALRGMKPMTKEMEAFTQHINDGLDQLPTFSGETYRGMNSLPSHILEGYTPGKTVIDPAFLSTDVNRGFSGPIQMRIEGFS…	PAAR_RHS; VIP2 superfamily
24	UW5	3272705	3268281	T6SS PAAR-repeat protein / RhaS protein	MSDNNAARQGDEIIHSSIFADITSIVAEGAAYAVIGAAVGAAATVAAPLLGAGAAAAGVAAIGSSCLLSGIIGGVLANVAGITDDISNAAEGLGNALFPPSPAGKITTGSDNVLTNAIPAARAAGTLTPADTPSPEPQSPGSFADYAGMLLSAAGQFGSEMWQPSVASAAAGTSPLEEDKVACEKHSGPQYLAEGSKSVFINGQPAVRAKDRTTCEGTVSDDVSPNVIIGGDTLTVRDIKSGKTPGLALGMIALSLLRGRPGKILKNMPCALAAAGGGMLADMAVNAVFGSSHPVHAATGVKVLNDDDELDFSLPGRFPLRWQRSYNSLTTREGLFGLGWATTFDSYLTLEENNATWFDETGRELSFELPPVDRAFYSISEGIIIRRNESGDVAIADDD…	PAAR_RHS; Tox-GHH superfamily; RhsA superfamily
25	WCHEK045523	3595581	3591196	T6SS PAAR-repeat protein / RhaS protein	MSDNNAARKGDEIIHSSIFADITSIVAEGAAYAVIGAAVGAAATVAAPLLGAGAAAAGVAAIGSSCLLSGIIGGVLANVAGITDDISNAAEGLGNALFPPSPAGKITTGSNNVLTNAIPAARAAGTLTPADTPSPEPQSPGSFADYAGMLLSAAGQFGSEMWQPSVASAAAGTSPLEEDKVACEKHSGPQYLAEGSKSVFINGQPAVRAKDRTTCEGTISDDVSPNVIIGGDTLTVRDIKSGKTPGLALGMIALSLLRGRPGKILKNMPCALAAAGGGMLADMAVNAVFGSSHPVHAATGVKVLNDDDELDFSLPGRFPLRWQRSYNSLTTREGLFGLGWATPFDSYLTLEENNATWFDETGRELSFELPPVDRAFYSISEGIIIRRNENGDVAIADDD…	PAAR_RHS; LHH; RhsA superfamily
26	WCXHEH090011	1959155	1960243	T6SS PAAR-repeat protein / RhaS protein	MEKDNGQTRWHYRYDSEHRLTEVISQPRNRNRPQTQASLRYDPLGRRISKTRRQMVGGQPTGNPVTTWFVWEGFRLLQEVHGDVPLTYVYSDQDSYDPLARIDGVDAPEIFWFHCQPNGTPERMTDSEGQVRWEGVNSAWGKLLRESETQVSGYSQNLRMQGQYLDRETGLHYNLFRYYDPDCGRFTQQDPIGLAGGINLYQYAPNALGWADPWGLTPDDLIRYRPHDSLSAQGGARSSAISRAWVQEKALLQDGGAGTRNWTAQERDLILKTPNKSLTSVMSRAGYTGHHINSVEGNGTLGSKWQGDPRNIVFLKNHNHPDKFNEHVHGDQGHRGNTKNSTRGRLIDRERTLKSRQRCKQL	PAAR_RHS; Tox-GHH superfamily; RhsA superfamily
